# Supplementary material for: A machine learning-derived immune-related prognostic model identifies PLXNA3 as a functional risk gene in colorectal cancer
Source: Front Immunol. 2025 Sep 2;16:1653794. doi: 10.3389/fimmu.2025.1653794 (PMC12436408; doi:10.3389/fimmu.2025.1653794)
Supplement: Supplementary Table 2 — List of genes used for risk score calculation in the optimal machine learning model. This table summarizes the 17 genes selected by the highest-performing prognostic model (CoxBoost + SuperPC) and used to compute risk scores in both the training and validation cohorts. [file Table2.xlsx]

## Sheet: Sheet1
gene1	gene2	cor	pvalue
PLXNA3	hsa-miR-221-3p	0.277	7.27e-09
PLXNA3	hsa-miR-224-3p	0.273	1.27e-08
PLXNA3	hsa-miR-361-5p	0.252	1.67e-07
PLXNA3	hsa-miR-224-5p	0.246	3.37e-07
PLXNA3	hsa-miR-452-3p	0.234	1.16e-06
PLXNA3	hsa-miR-193b-3p	0.227	2.51e-06
PLXNA3	hsa-miR-1277-3p	0.223	3.72e-06
PLXNA3	hsa-miR-374b-5p	0.222	4.31e-06
PLXNA3	hsa-miR-222-3p	0.209	1.54e-05
PLXNA3	hsa-miR-23a-5p	0.208	1.65e-05
PLXNA3	hsa-miR-361-3p	0.198	4.45e-05
PLXNA3	hsa-miR-500a-5p	0.188	0.000102791
PLXNA3	hsa-miR-500b-5p	0.188	0.000102839
PLXNA3	hsa-miR-532-3p	0.184	0.000152827
PLXNA3	hsa-miR-652-5p	0.18	0.000205202
PLXNA3	hsa-miR-542-5p	0.177	0.000252218
PLXNA3	hsa-miR-664b-3p	0.175	0.000310558
PLXNA3	hsa-miR-106b-3p	0.174	0.000324277
PLXNA3	hsa-miR-452-5p	0.174	0.000334383
PLXNA3	hsa-miR-505-3p	0.171	0.0004227
PLXNA3	hsa-miR-377-3p	0.17	0.000449659
PLXNA3	hsa-miR-30b-5p	0.168	0.000525831
PLXNA3	hsa-miR-181d-5p	0.166	0.000611739
PLXNA3	hsa-miR-485-3p	0.165	0.000696282
PLXNA3	hsa-miR-130a-3p	0.164	0.00073024
PLXNA3	hsa-miR-520g-3p	0.164	0.000703702
PLXNA3	hsa-miR-101-5p	0.163	0.000760719
PLXNA3	hsa-miR-1269a	0.161	0.000897832
PLXNA3	hsa-miR-423-3p	0.161	0.000935831
PLXNA3	hsa-miR-6511b-3p	0.161	0.000908379
PLXNA3	hsa-miR-216a-3p	0.16	0.000993955
PLXNA3	hsa-miR-30c-5p	0.158	0.00117267
PLXNA3	hsa-miR-497-5p	0.157	0.00123822
PLXNA3	hsa-miR-151b	0.156	0.00134418
PLXNA3	hsa-miR-652-3p	0.153	0.00161103
PLXNA3	hsa-miR-374a-5p	0.152	0.00179378
PLXNA3	hsa-miR-3615	0.15	0.00200738
PLXNA3	hsa-miR-195-3p	0.148	0.00230821
PLXNA3	hsa-miR-501-5p	0.147	0.00249682
PLXNA3	hsa-miR-342-5p	0.146	0.00270588
PLXNA3	hsa-miR-515-3p	0.145	0.0028969
PLXNA3	hsa-miR-217	0.144	0.00298515
PLXNA3	hsa-miR-505-5p	0.143	0.00331342
PLXNA3	hsa-miR-133a-3p	0.142	0.00352677
PLXNA3	hsa-miR-188-5p	0.142	0.00346772
PLXNA3	hsa-miR-519a-3p	0.142	0.00349482
PLXNA3	hsa-miR-196b-5p	0.141	0.0037261
PLXNA3	hsa-miR-328-3p	0.141	0.00367572
PLXNA3	hsa-miR-3613-3p	0.141	0.00386262
PLXNA3	hsa-miR-525-3p	0.141	0.00368002
PLXNA3	hsa-miR-125a-5p	0.14	0.0040517
PLXNA3	hsa-miR-135a-3p	0.14	0.00408153
PLXNA3	hsa-miR-532-5p	0.14	0.00411461
PLXNA3	hsa-miR-449b-5p	0.139	0.00433133
PLXNA3	hsa-miR-892a	0.139	0.00419376
PLXNA3	hsa-miR-92a-3p	0.139	0.00416115
PLXNA3	hsa-miR-502-3p	0.138	0.00456715
PLXNA3	hsa-miR-1275	0.137	0.00471478
PLXNA3	hsa-miR-380-3p	0.137	0.0048678
PLXNA3	hsa-miR-887-3p	0.137	0.00499788
PLXNA3	hsa-miR-143-5p	0.135	0.00549698
PLXNA3	hsa-miR-216a-5p	0.135	0.00561347
PLXNA3	hsa-miR-598-3p	0.135	0.00554172
PLXNA3	hsa-miR-145-5p	0.134	0.00600813
PLXNA3	hsa-miR-133a-5p	0.133	0.0061627
PLXNA3	hsa-miR-502-5p	0.133	0.00636858
PLXNA3	hsa-miR-504-5p	0.133	0.00639786
PLXNA3	hsa-miR-339-5p	0.132	0.00662756
PLXNA3	hsa-miR-885-5p	0.132	0.00668137
PLXNA3	hsa-miR-136-5p	0.131	0.00712723
PLXNA3	hsa-miR-550a-3p	0.131	0.00695057
PLXNA3	hsa-miR-584-3p	0.129	0.00814038
PLXNA3	hsa-miR-1291	0.128	0.008434
PLXNA3	hsa-miR-149-5p	0.128	0.00838064
PLXNA3	hsa-miR-3613-5p	0.128	0.00852833
PLXNA3	hsa-miR-517a-3p	0.128	0.00868876
PLXNA3	hsa-miR-517b-3p	0.128	0.00868876
PLXNA3	hsa-miR-518a-5p	0.127	0.00929758
PLXNA3	hsa-miR-1306-5p	0.126	0.00990795
PLXNA3	hsa-miR-135a-5p	0.126	0.00985269
PLXNA3	hsa-miR-18a-3p	0.126	0.00956878
PLXNA3	hsa-miR-214-3p	0.126	0.00963086
PLXNA3	hsa-miR-526b-5p	0.126	0.00969029
PLXNA3	hsa-miR-28-5p	0.124	0.0110507
PLXNA3	hsa-miR-181c-5p	0.122	0.011978
PLXNA3	hsa-miR-362-3p	0.122	0.0125995
PLXNA3	hsa-miR-543	0.122	0.0120162
PLXNA3	hsa-miR-193b-5p	0.121	0.0132186
PLXNA3	hsa-miR-548b-3p	0.121	0.0126377
PLXNA3	hsa-miR-548y	0.121	0.0130396
PLXNA3	hsa-miR-891a-5p	0.121	0.0132775
PLXNA3	hsa-miR-520a-3p	0.121	0.0131633
PLXNA3	hsa-miR-139-5p	0.12	0.0137595
PLXNA3	hsa-miR-188-3p	0.12	0.0141083
PLXNA3	hsa-miR-19a-3p	0.12	0.0136138
PLXNA3	hsa-miR-503-5p	0.12	0.0139739
PLXNA3	hsa-miR-552-3p	0.12	0.0141424
PLXNA3	hsa-miR-520h	0.12	0.0135882
PLXNA3	hsa-miR-4423-5p	0.119	0.0144593
PLXNA3	hsa-miR-642a-5p	0.119	0.0147145
PLXNA3	hsa-miR-204-3p	0.118	0.0151684
PLXNA3	hsa-miR-1323	0.118	0.0154493
PLXNA3	hsa-miR-527	0.118	0.0150317
PLXNA3	hsa-miR-125b-5p	0.117	0.0164495
PLXNA3	hsa-miR-1468-5p	0.117	0.0165702
PLXNA3	hsa-miR-30a-5p	0.117	0.0163914
PLXNA3	hsa-miR-450a-5p	0.117	0.0162797
PLXNA3	hsa-miR-676-3p	0.117	0.0165624
PLXNA3	hsa-miR-99a-3p	0.117	0.0165939
PLXNA3	hsa-miR-4461	0.116	0.0176938
PLXNA3	hsa-miR-7-2-3p	0.116	0.0174886
PLXNA3	hsa-miR-28-3p	0.114	0.0188247
PLXNA3	hsa-miR-29b-3p	0.114	0.0187775
PLXNA3	hsa-miR-3653	0.114	0.0188659
PLXNA3	hsa-miR-449c-5p	0.114	0.0190584
PLXNA3	hsa-miR-1295b-5p	0.112	0.0213259
PLXNA3	hsa-miR-153-3p	0.112	0.0212349
PLXNA3	hsa-miR-3065-3p	0.112	0.021699
PLXNA3	hsa-miR-574-3p	0.112	0.0210013
PLXNA3	hsa-miR-6510-3p	0.112	0.0218463
PLXNA3	hsa-miR-323a-5p	0.111	0.0223339
PLXNA3	hsa-miR-382-3p	0.111	0.0225505
PLXNA3	hsa-miR-199a-3p	0.11	0.0242696
PLXNA3	hsa-miR-199b-3p	0.11	0.0238674
PLXNA3	hsa-miR-19b-3p	0.11	0.0239238
PLXNA3	hsa-miR-449b-3p	0.11	0.0236851
PLXNA3	hsa-miR-99a-5p	0.11	0.0243423
PLXNA3	hsa-miR-374c-5p	0.109	0.0247764
PLXNA3	hsa-miR-199a-5p	0.108	0.0272174
PLXNA3	hsa-miR-3651	0.108	0.0272451
PLXNA3	hsa-miR-365a-5p	0.108	0.0262389
PLXNA3	hsa-miR-655-3p	0.108	0.0261994
PLXNA3	hsa-miR-3607-3p	0.107	0.0276627
PLXNA3	hsa-miR-362-5p	0.107	0.0280632
PLXNA3	hsa-miR-4728-3p	0.107	0.0281457
PLXNA3	hsa-miR-660-5p	0.107	0.0282546
PLXNA3	hsa-miR-6715b-3p	0.107	0.0285594
PLXNA3	hsa-miR-204-5p	0.106	0.0294389
PLXNA3	hsa-miR-3937	0.106	0.0292934
PLXNA3	hsa-miR-934	0.106	0.029682
PLXNA3	hsa-miR-516a-5p	0.106	0.0296316
PLXNA3	hsa-miR-671-5p	0.105	0.031114
PLXNA3	hsa-miR-320b	0.104	0.0324233
PLXNA3	hsa-miR-34b-3p	0.104	0.0326951
PLXNA3	hsa-miR-376a-5p	0.104	0.0322945
PLXNA3	hsa-miR-518c-5p	0.103	0.0340191
PLXNA3	hsa-miR-124-3p	0.102	0.0359668
PLXNA3	hsa-miR-196b-3p	0.102	0.036343
PLXNA3	hsa-miR-30d-5p	0.102	0.0355812
PLXNA3	hsa-miR-550a-3-5p	0.102	0.0372585
PLXNA3	hsa-miR-552-5p	0.102	0.0364403
PLXNA3	hsa-miR-518c-3p	0.102	0.0367326
PLXNA3	hsa-miR-197-3p	0.1	0.0406213
PLXNA3	hsa-miR-874-3p	0.1	0.0399527
PLXNA3	hsa-miR-1	0.099	0.0417787
PLXNA3	hsa-miR-138-5p	0.099	0.0413202
PLXNA3	hsa-miR-22-5p	0.099	0.0417015
PLXNA3	hsa-miR-490-3p	0.099	0.041977
PLXNA3	hsa-miR-541-3p	0.099	0.0427873
PLXNA3	hsa-miR-1343-3p	0.097	0.0456167
PLXNA3	hsa-miR-187-3p	0.097	0.0476048
PLXNA3	hsa-miR-320c	0.097	0.0476018
PLXNA3	hsa-miR-135b-5p	0.096	0.0482755
PLXNA3	hsa-miR-487b-3p	0.096	0.0480475
PLXNA3	hsa-miR-518f-5p	0.096	0.0481101
PLXNA3	hsa-miR-127-5p	0.095	0.051484
PLXNA3	hsa-miR-20a-3p	0.095	0.0524311
PLXNA3	hsa-miR-24-1-5p	0.095	0.0523272
PLXNA3	hsa-miR-524-5p	0.095	0.0515266
PLXNA3	hsa-miR-30b-3p	0.094	0.053963
PLXNA3	hsa-miR-500a-3p	0.094	0.054666
PLXNA3	hsa-miR-9-3p	0.094	0.0538627
PLXNA3	hsa-miR-519b-3p	0.094	0.053658
PLXNA3	hsa-miR-125b-2-3p	0.093	0.0559418
PLXNA3	hsa-miR-1296-5p	0.093	0.0553669
PLXNA3	hsa-miR-378d	0.093	0.0562448
PLXNA3	hsa-miR-4758-3p	0.093	0.0561757
PLXNA3	hsa-miR-514b-5p	0.093	0.0565601
PLXNA3	hsa-miR-129-2-3p	0.092	0.0605137
PLXNA3	hsa-miR-29a-5p	0.092	0.0590523
PLXNA3	hsa-miR-767-5p	0.092	0.06055
PLXNA3	hsa-miR-519e-5p	0.092	0.0593329
PLXNA3	hsa-miR-1269b	0.091	0.0607353
PLXNA3	hsa-miR-487b-5p	0.091	0.0615479
PLXNA3	hsa-miR-424-3p	0.09	0.0636073
PLXNA3	hsa-miR-5698	0.09	0.0644969
PLXNA3	hsa-miR-1283	0.09	0.0657391
PLXNA3	hsa-miR-106a-5p	0.089	0.0676357
PLXNA3	hsa-miR-1248	0.089	0.0687612
PLXNA3	hsa-miR-19b-1-5p	0.089	0.0666768
PLXNA3	hsa-miR-487a-5p	0.089	0.0688602
PLXNA3	hsa-miR-98-3p	0.089	0.0691858
PLXNA3	hsa-miR-105-3p	0.087	0.074167
PLXNA3	hsa-miR-1247-5p	0.087	0.0737369
PLXNA3	hsa-miR-136-3p	0.087	0.0743202
PLXNA3	hsa-miR-133b	0.086	0.0790002
PLXNA3	hsa-miR-495-3p	0.086	0.0780444
PLXNA3	hsa-miR-550a-5p	0.086	0.077009
PLXNA3	hsa-miR-373-3p	0.086	0.0762547
PLXNA3	hsa-miR-668-3p	0.085	0.0804765
PLXNA3	hsa-miR-767-3p	0.085	0.0805217
PLXNA3	hsa-miR-503-3p	0.084	0.0858387
PLXNA3	hsa-miR-339-3p	0.083	0.0902252
PLXNA3	hsa-miR-873-5p	0.083	0.0903194
PLXNA3	hsa-miR-3667-5p	0.082	0.093309
PLXNA3	hsa-miR-5589-3p	0.082	0.0920408
PLXNA3	hsa-miR-1301-3p	0.081	0.0970384
PLXNA3	hsa-miR-3187-3p	0.081	0.0950952
PLXNA3	hsa-miR-32-5p	0.081	0.0964478
PLXNA3	hsa-miR-370-3p	0.081	0.0959563
PLXNA3	hsa-miR-199b-5p	0.08	0.103283
PLXNA3	hsa-miR-342-3p	0.08	0.101368
PLXNA3	hsa-miR-1251-5p	0.079	0.105432
PLXNA3	hsa-miR-23a-3p	0.079	0.1053
PLXNA3	hsa-miR-30d-3p	0.079	0.103455
PLXNA3	hsa-miR-769-3p	0.079	0.106934
PLXNA3	hsa-miR-1271-5p	0.078	0.10875
PLXNA3	hsa-miR-154-5p	0.078	0.109687
PLXNA3	hsa-miR-335-5p	0.078	0.112142
PLXNA3	hsa-miR-337-3p	0.078	0.110956
PLXNA3	hsa-miR-628-3p	0.078	0.110158
PLXNA3	hsa-miR-515-5p	0.078	0.109531
PLXNA3	hsa-miR-129-5p	0.077	0.114385
PLXNA3	hsa-miR-195-5p	0.077	0.115601
PLXNA3	hsa-miR-664a-3p	0.077	0.116684
PLXNA3	hsa-miR-15a-5p	0.076	0.12022
PLXNA3	hsa-miR-1911-5p	0.076	0.121456
PLXNA3	hsa-miR-2355-5p	0.076	0.118151
PLXNA3	hsa-miR-29a-3p	0.076	0.117516
PLXNA3	hsa-miR-455-5p	0.076	0.121761
PLXNA3	hsa-miR-551b-3p	0.076	0.120135
PLXNA3	hsa-miR-16-1-3p	0.075	0.12364
PLXNA3	hsa-miR-184	0.075	0.124059
PLXNA3	hsa-miR-214-5p	0.075	0.122322
PLXNA3	hsa-miR-376b-5p	0.075	0.123577
PLXNA3	hsa-miR-450b-5p	0.075	0.12326
PLXNA3	hsa-miR-509-3p	0.075	0.125388
PLXNA3	hsa-miR-95-3p	0.075	0.125888
PLXNA3	hsa-miR-370-5p	0.074	0.131622
PLXNA3	hsa-miR-424-5p	0.074	0.130182
PLXNA3	hsa-miR-449a	0.074	0.131058
PLXNA3	hsa-miR-125a-3p	0.073	0.133598
PLXNA3	hsa-miR-26a-5p	0.073	0.132417
PLXNA3	hsa-miR-376c-5p	0.073	0.134238
PLXNA3	hsa-miR-499a-3p	0.073	0.136149
PLXNA3	hsa-miR-96-3p	0.073	0.134119
PLXNA3	hsa-miR-520d-3p	0.073	0.135182
PLXNA3	hsa-let-7c-3p	0.072	0.13898
PLXNA3	hsa-miR-153-5p	0.072	0.138412
PLXNA3	hsa-miR-323a-3p	0.072	0.137859
PLXNA3	hsa-miR-708-5p	0.072	0.140519
PLXNA3	hsa-miR-29c-5p	0.071	0.144347
PLXNA3	hsa-miR-32-3p	0.071	0.147671
PLXNA3	hsa-miR-141-3p	0.07	0.152419
PLXNA3	hsa-miR-16-2-3p	0.07	0.151374
PLXNA3	hsa-miR-590-5p	0.07	0.1508
PLXNA3	hsa-miR-101-3p	0.069	0.159318
PLXNA3	hsa-miR-432-5p	0.069	0.158065
PLXNA3	hsa-miR-16-5p	0.068	0.164397
PLXNA3	hsa-miR-3065-5p	0.068	0.162321
PLXNA3	hsa-miR-3161	0.068	0.160713
PLXNA3	hsa-miR-3622a-3p	0.068	0.162276
PLXNA3	hsa-miR-421	0.068	0.164001
PLXNA3	hsa-miR-4787-3p	0.068	0.165352
PLXNA3	hsa-miR-1292-5p	0.067	0.168181
PLXNA3	hsa-miR-27a-3p	0.067	0.169245
PLXNA3	hsa-miR-338-3p	0.067	0.169419
PLXNA3	hsa-miR-513a-5p	0.067	0.169579
PLXNA3	hsa-miR-30e-5p	0.066	0.174328
PLXNA3	hsa-miR-454-3p	0.066	0.179743
PLXNA3	hsa-miR-513c-5p	0.066	0.176408
PLXNA3	hsa-miR-548f-3p	0.066	0.177123
PLXNA3	hsa-miR-708-3p	0.066	0.174117
PLXNA3	hsa-miR-518b	0.066	0.173616
PLXNA3	hsa-miR-1250-5p	0.065	0.184953
PLXNA3	hsa-miR-26a-2-3p	0.065	0.184866
PLXNA3	hsa-miR-29c-3p	0.065	0.186077
PLXNA3	hsa-miR-3150b-3p	0.065	0.182857
PLXNA3	hsa-miR-34a-5p	0.065	0.182654
PLXNA3	hsa-miR-34b-5p	0.065	0.181404
PLXNA3	hsa-miR-93-3p	0.065	0.185336
PLXNA3	hsa-miR-371a-5p	0.065	0.186244
PLXNA3	hsa-miR-105-5p	0.064	0.186764
PLXNA3	hsa-miR-520a-5p	0.064	0.192291
PLXNA3	hsa-miR-891b	0.064	0.193306
PLXNA3	hsa-miR-485-5p	0.063	0.196567
PLXNA3	hsa-miR-523-3p	0.063	0.197939
PLXNA3	hsa-miR-100-5p	0.062	0.20498
PLXNA3	hsa-miR-20a-5p	0.062	0.202317
PLXNA3	hsa-miR-324-5p	0.062	0.205766
PLXNA3	hsa-miR-345-5p	0.062	0.207618
PLXNA3	hsa-miR-3678-5p	0.062	0.20288
PLXNA3	hsa-miR-3681-5p	0.062	0.206793
PLXNA3	hsa-miR-431-3p	0.062	0.201127
PLXNA3	hsa-miR-651-5p	0.062	0.200908
PLXNA3	hsa-miR-149-3p	0.061	0.213774
PLXNA3	hsa-miR-126-5p	0.06	0.21612
PLXNA3	hsa-miR-1287-3p	0.06	0.221386
PLXNA3	hsa-miR-210-3p	0.06	0.222412
PLXNA3	hsa-miR-329-3p	0.06	0.222181
PLXNA3	hsa-miR-433-5p	0.06	0.219494
PLXNA3	hsa-miR-193a-3p	0.059	0.227371
PLXNA3	hsa-miR-26b-3p	0.059	0.224865
PLXNA3	hsa-miR-383-5p	0.059	0.227179
PLXNA3	hsa-miR-507	0.059	0.229488
PLXNA3	hsa-miR-145-3p	0.058	0.231233
PLXNA3	hsa-miR-493-3p	0.058	0.238209
PLXNA3	hsa-miR-499a-5p	0.058	0.23904
PLXNA3	hsa-miR-582-5p	0.058	0.231449
PLXNA3	hsa-miR-4445-5p	0.058	0.231785
PLXNA3	hsa-miR-518f-3p	0.058	0.238454
PLXNA3	hsa-miR-1197	0.057	0.240953
PLXNA3	hsa-miR-2110	0.057	0.243975
PLXNA3	hsa-miR-3923	0.057	0.24396
PLXNA3	hsa-miR-3928-3p	0.057	0.239302
PLXNA3	hsa-miR-6503-3p	0.057	0.241369
PLXNA3	hsa-miR-103a-2-5p	0.056	0.249006
PLXNA3	hsa-miR-202-5p	0.056	0.248815
PLXNA3	hsa-miR-33a-5p	0.056	0.252179
PLXNA3	hsa-miR-541-5p	0.056	0.252993
PLXNA3	hsa-miR-22-3p	0.055	0.256158
PLXNA3	hsa-miR-381-5p	0.055	0.258127
PLXNA3	hsa-miR-4724-5p	0.055	0.258187
PLXNA3	hsa-miR-520g-5p	0.055	0.261762
PLXNA3	hsa-miR-525-5p	0.055	0.263366
PLXNA3	hsa-miR-323b-3p	0.054	0.270235
PLXNA3	hsa-miR-374a-3p	0.054	0.273237
PLXNA3	hsa-miR-410-5p	0.054	0.266373
PLXNA3	hsa-miR-519d-5p	0.054	0.272359
PLXNA3	hsa-miR-132-5p	0.053	0.276679
PLXNA3	hsa-miR-151a-5p	0.053	0.273845
PLXNA3	hsa-miR-508-5p	0.053	0.276739
PLXNA3	hsa-miR-372-3p	0.053	0.280129
PLXNA3	hsa-miR-516b-5p	0.053	0.281809
PLXNA3	hsa-miR-487a-3p	0.052	0.287612
PLXNA3	hsa-miR-500b-3p	0.052	0.290919
PLXNA3	hsa-miR-627-5p	0.052	0.28387
PLXNA3	hsa-let-7a-2-3p	0.051	0.29698
PLXNA3	hsa-miR-200a-3p	0.051	0.3012
PLXNA3	hsa-miR-376c-3p	0.051	0.299419
PLXNA3	hsa-miR-3940-3p	0.051	0.297186
PLXNA3	hsa-miR-512-5p	0.051	0.296242
PLXNA3	hsa-miR-1293	0.05	0.30919
PLXNA3	hsa-miR-18b-3p	0.05	0.303131
PLXNA3	hsa-miR-3157-3p	0.05	0.302146
PLXNA3	hsa-miR-3170	0.05	0.301992
PLXNA3	hsa-miR-5683	0.05	0.305703
PLXNA3	hsa-miR-671-3p	0.05	0.30137
PLXNA3	hsa-miR-6720-3p	0.05	0.310779
PLXNA3	hsa-miR-192-5p	0.049	0.314018
PLXNA3	hsa-miR-378c	0.049	0.317674
PLXNA3	hsa-miR-486-3p	0.049	0.311461
PLXNA3	hsa-miR-23b-5p	0.048	0.324455
PLXNA3	hsa-miR-766-3p	0.048	0.324904
PLXNA3	hsa-miR-21-5p	0.047	0.337901
PLXNA3	hsa-miR-218-5p	0.047	0.331688
PLXNA3	hsa-miR-374b-3p	0.047	0.338898
PLXNA3	hsa-miR-539-3p	0.047	0.34067
PLXNA3	hsa-miR-887-5p	0.047	0.333905
PLXNA3	hsa-miR-5584-5p	0.047	0.338514
PLXNA3	hsa-let-7e-5p	0.046	0.348805
PLXNA3	hsa-let-7g-3p	0.046	0.343452
PLXNA3	hsa-miR-137	0.046	0.351141
PLXNA3	hsa-miR-17-3p	0.046	0.345787
PLXNA3	hsa-miR-18a-5p	0.045	0.355923
PLXNA3	hsa-miR-3200-3p	0.045	0.360302
PLXNA3	hsa-miR-369-5p	0.045	0.354466
PLXNA3	hsa-miR-4491	0.045	0.355993
PLXNA3	hsa-miR-491-5p	0.045	0.361718
PLXNA3	hsa-miR-493-5p	0.045	0.362066
PLXNA3	hsa-miR-664a-5p	0.045	0.352721
PLXNA3	hsa-miR-769-5p	0.045	0.35478
PLXNA3	hsa-miR-770-5p	0.045	0.360147
PLXNA3	hsa-miR-802	0.045	0.361857
PLXNA3	hsa-miR-937-3p	0.045	0.360833
PLXNA3	hsa-miR-512-3p	0.045	0.353052
PLXNA3	hsa-miR-517c-3p	0.045	0.359975
PLXNA3	hsa-let-7d-3p	0.044	0.371499
PLXNA3	hsa-let-7f-1-3p	0.044	0.367746
PLXNA3	hsa-miR-200b-3p	0.044	0.371141
PLXNA3	hsa-miR-30a-3p	0.044	0.367251
PLXNA3	hsa-miR-33a-3p	0.044	0.368407
PLXNA3	hsa-miR-365b-5p	0.044	0.370237
PLXNA3	hsa-miR-376b-3p	0.044	0.371476
PLXNA3	hsa-miR-377-5p	0.044	0.367826
PLXNA3	hsa-miR-592	0.044	0.363241
PLXNA3	hsa-miR-150-5p	0.043	0.380037
PLXNA3	hsa-miR-194-5p	0.043	0.381317
PLXNA3	hsa-miR-376a-3p	0.043	0.379321
PLXNA3	hsa-miR-433-3p	0.043	0.373438
PLXNA3	hsa-miR-508-3p	0.043	0.380538
PLXNA3	hsa-miR-192-3p	0.042	0.390782
PLXNA3	hsa-miR-484	0.042	0.385674
PLXNA3	hsa-miR-509-3-5p	0.042	0.386852
PLXNA3	hsa-miR-576-5p	0.042	0.38541
PLXNA3	hsa-miR-9-5p	0.042	0.38738
PLXNA3	hsa-miR-96-5p	0.042	0.394712
PLXNA3	hsa-miR-1258	0.041	0.401329
PLXNA3	hsa-miR-181c-3p	0.041	0.401865
PLXNA3	hsa-miR-299-5p	0.041	0.406774
PLXNA3	hsa-miR-654-5p	0.041	0.400133
PLXNA3	hsa-miR-6806-3p	0.041	0.402407
PLXNA3	hsa-miR-892b	0.041	0.404744
PLXNA3	hsa-miR-122-5p	0.04	0.409286
PLXNA3	hsa-miR-514a-3p	0.04	0.411479
PLXNA3	hsa-miR-940	0.04	0.411368
PLXNA3	hsa-miR-98-5p	0.04	0.412341
PLXNA3	hsa-miR-372-5p	0.04	0.414229
PLXNA3	hsa-let-7g-5p	0.039	0.429116
PLXNA3	hsa-miR-126-3p	0.039	0.429932
PLXNA3	hsa-miR-154-3p	0.039	0.427375
PLXNA3	hsa-miR-17-5p	0.039	0.428628
PLXNA3	hsa-miR-3605-3p	0.039	0.422069
PLXNA3	hsa-miR-6502-5p	0.039	0.423743
PLXNA3	hsa-miR-191-5p	0.038	0.438499
PLXNA3	hsa-miR-3173-5p	0.038	0.433681
PLXNA3	hsa-miR-539-5p	0.038	0.442476
PLXNA3	hsa-miR-205-5p	0.037	0.450532
PLXNA3	hsa-miR-25-3p	0.037	0.448319
PLXNA3	hsa-miR-425-3p	0.037	0.449402
PLXNA3	hsa-miR-4431	0.037	0.444241
PLXNA3	hsa-miR-302b-3p	0.037	0.446253
PLXNA3	hsa-let-7e-3p	0.036	0.461214
PLXNA3	hsa-miR-125b-1-3p	0.036	0.461519
PLXNA3	hsa-miR-506-3p	0.036	0.463704
PLXNA3	hsa-miR-513b-5p	0.036	0.462296
PLXNA3	hsa-miR-548x-3p	0.036	0.466713
PLXNA3	hsa-miR-380-5p	0.035	0.47406
PLXNA3	hsa-miR-520c-3p	0.035	0.479286
PLXNA3	hsa-let-7a-3p	0.034	0.492162
PLXNA3	hsa-miR-486-5p	0.034	0.492212
PLXNA3	hsa-miR-1224-5p	0.033	0.501581
PLXNA3	hsa-miR-152-3p	0.033	0.499594
PLXNA3	hsa-miR-181a-5p	0.033	0.505264
PLXNA3	hsa-miR-3130-5p	0.033	0.503574
PLXNA3	hsa-miR-1295a	0.032	0.513356
PLXNA3	hsa-miR-2355-3p	0.032	0.512596
PLXNA3	hsa-miR-320a	0.032	0.511585
PLXNA3	hsa-miR-409-5p	0.032	0.516943
PLXNA3	hsa-miR-519a-5p	0.032	0.506924
PLXNA3	hsa-miR-186-5p	0.031	0.521049
PLXNA3	hsa-miR-548v	0.031	0.528284
PLXNA3	hsa-miR-616-5p	0.031	0.527776
PLXNA3	hsa-miR-517-5p	0.031	0.529751
PLXNA3	hsa-miR-1287-5p	0.03	0.540966
PLXNA3	hsa-miR-1306-3p	0.03	0.537066
PLXNA3	hsa-miR-26b-5p	0.03	0.543821
PLXNA3	hsa-miR-190b	0.029	0.548307
PLXNA3	hsa-miR-193a-5p	0.029	0.559625
PLXNA3	hsa-miR-369-3p	0.029	0.556475
PLXNA3	hsa-miR-425-5p	0.029	0.55009
PLXNA3	hsa-miR-299-3p	0.028	0.567746
PLXNA3	hsa-miR-335-3p	0.028	0.570654
PLXNA3	hsa-miR-489-3p	0.028	0.56078
PLXNA3	hsa-miR-302a-3p	0.028	0.567547
PLXNA3	hsa-miR-888-5p	0.028	0.569309
PLXNA3	hsa-miR-128-3p	0.027	0.583815
PLXNA3	hsa-miR-135b-3p	0.027	0.583483
PLXNA3	hsa-miR-148a-3p	0.027	0.579792
PLXNA3	hsa-miR-122-3p	0.027	0.579842
PLXNA3	hsa-miR-373-5p	0.027	0.58035
PLXNA3	hsa-miR-216b-5p	0.026	0.593834
PLXNA3	hsa-miR-3154	0.026	0.59109
PLXNA3	hsa-miR-6503-5p	0.026	0.5927
PLXNA3	hsa-miR-365a-3p	0.025	0.602679
PLXNA3	hsa-miR-365b-3p	0.025	0.605533
PLXNA3	hsa-miR-3913-5p	0.025	0.615848
PLXNA3	hsa-miR-590-3p	0.025	0.613779
PLXNA3	hsa-miR-302c-3p	0.025	0.614023
PLXNA3	hsa-miR-653-5p	0.024	0.628387
PLXNA3	hsa-miR-656-3p	0.024	0.621815
PLXNA3	hsa-miR-302d-3p	0.024	0.623776
PLXNA3	hsa-miR-526b-3p	0.024	0.629552
PLXNA3	hsa-miR-185-3p	0.023	0.644682
PLXNA3	hsa-miR-194-3p	0.023	0.643823
PLXNA3	hsa-miR-219a-2-3p	0.023	0.63212
PLXNA3	hsa-miR-423-5p	0.023	0.635485
PLXNA3	hsa-miR-4449	0.023	0.640467
PLXNA3	hsa-miR-455-3p	0.023	0.633288
PLXNA3	hsa-miR-302a-5p	0.023	0.635021
PLXNA3	hsa-miR-1307-3p	0.022	0.65093
PLXNA3	hsa-miR-183-3p	0.022	0.646004
PLXNA3	hsa-miR-514a-5p	0.022	0.652213
PLXNA3	hsa-miR-629-3p	0.022	0.658534
PLXNA3	hsa-miR-513c-3p	0.022	0.653488
PLXNA3	hsa-miR-185-5p	0.021	0.665346
PLXNA3	hsa-miR-191-3p	0.021	0.672175
PLXNA3	hsa-miR-27b-3p	0.021	0.674869
PLXNA3	hsa-miR-331-5p	0.021	0.660657
PLXNA3	hsa-miR-542-3p	0.021	0.664511
PLXNA3	hsa-miR-675-3p	0.021	0.67257
PLXNA3	hsa-miR-93-5p	0.021	0.66294
PLXNA3	hsa-miR-302b-5p	0.021	0.672199
PLXNA3	hsa-miR-367-3p	0.021	0.672199
PLXNA3	hsa-miR-520b	0.021	0.666407
PLXNA3	hsa-miR-134-3p	0.02	0.677486
PLXNA3	hsa-miR-1249	0.019	0.699815
PLXNA3	hsa-miR-182-5p	0.019	0.704037
PLXNA3	hsa-miR-1976	0.019	0.701059
PLXNA3	hsa-miR-363-3p	0.019	0.704405
PLXNA3	hsa-miR-4326	0.019	0.70322
PLXNA3	hsa-miR-142-5p	0.018	0.706987
PLXNA3	hsa-miR-23b-3p	0.018	0.705466
PLXNA3	hsa-miR-331-3p	0.018	0.719558
PLXNA3	hsa-miR-3943	0.018	0.709766
PLXNA3	hsa-miR-150-3p	0.017	0.729352
PLXNA3	hsa-miR-3607-5p	0.017	0.721834
PLXNA3	hsa-miR-144-3p	0.016	0.742437
PLXNA3	hsa-miR-744-5p	0.016	0.742695
PLXNA3	hsa-miR-522-3p	0.016	0.738785
PLXNA3	hsa-let-7b-3p	0.015	0.754432
PLXNA3	hsa-let-7c-5p	0.015	0.761138
PLXNA3	hsa-miR-1254	0.015	0.765882
PLXNA3	hsa-miR-451a	0.015	0.763391
PLXNA3	hsa-miR-4652-5p	0.015	0.764101
PLXNA3	hsa-miR-496	0.014	0.769053
PLXNA3	hsa-miR-624-5p	0.014	0.76817
PLXNA3	hsa-miR-190a-5p	0.013	0.793245
PLXNA3	hsa-miR-296-5p	0.013	0.785162
PLXNA3	hsa-miR-30c-1-3p	0.013	0.783818
PLXNA3	hsa-miR-4521	0.013	0.796729
PLXNA3	hsa-miR-877-5p	0.013	0.78264
PLXNA3	hsa-miR-206	0.012	0.804836
PLXNA3	hsa-miR-215-3p	0.012	0.798727
PLXNA3	hsa-miR-518a-3p	0.012	0.804461
PLXNA3	hsa-miR-495-5p	0.011	0.814895
PLXNA3	hsa-miR-129-1-3p	0.01	0.838814
PLXNA3	hsa-miR-142-3p	0.01	0.84426
PLXNA3	hsa-miR-181b-5p	0.01	0.842028
PLXNA3	hsa-miR-758-3p	0.01	0.835963
PLXNA3	hsa-miR-99b-5p	0.01	0.837982
PLXNA3	hsa-miR-371a-3p	0.01	0.831946
PLXNA3	hsa-miR-296-3p	0.009	0.858272
PLXNA3	hsa-miR-34c-5p	0.009	0.854147
PLXNA3	hsa-miR-379-3p	0.009	0.854377
PLXNA3	hsa-miR-5690	0.009	0.848627
PLXNA3	hsa-miR-6808-3p	0.009	0.849294
PLXNA3	hsa-miR-1262	0.008	0.871878
PLXNA3	hsa-miR-24-2-5p	0.008	0.872491
PLXNA3	hsa-miR-346	0.008	0.86673
PLXNA3	hsa-miR-6715a-3p	0.008	0.868823
PLXNA3	hsa-miR-518e-3p	0.008	0.863642
PLXNA3	hsa-miR-520e	0.008	0.86556
PLXNA3	hsa-miR-3609	0.007	0.892399
PLXNA3	hsa-miR-5589-5p	0.007	0.886449
PLXNA3	hsa-miR-1185-1-3p	0.006	0.909596
PLXNA3	hsa-miR-1228-3p	0.006	0.907006
PLXNA3	hsa-miR-429	0.006	0.901518
PLXNA3	hsa-miR-577	0.006	0.896085
PLXNA3	hsa-miR-629-5p	0.006	0.908974
PLXNA3	hsa-miR-200b-5p	0.005	0.912711
PLXNA3	hsa-miR-885-3p	0.005	0.913149
PLXNA3	hsa-let-7i-3p	0.004	0.941097
PLXNA3	hsa-miR-30c-2-3p	0.004	0.938754
PLXNA3	hsa-miR-412-5p	0.004	0.936517
PLXNA3	hsa-miR-4668-3p	0.004	0.926803
PLXNA3	hsa-miR-203a	0.002	0.971356
PLXNA3	hsa-miR-210-5p	0.002	0.966558
PLXNA3	hsa-miR-501-3p	0.002	0.961167
PLXNA3	hsa-miR-1247-3p	0.001	0.98162
PLXNA3	hsa-miR-7702	0.001	0.986752
PLXNA3	hsa-miR-513a-3p	0.001	0.978499
PLXNA3	hsa-miR-106b-5p	0	0.997944
PLXNA3	hsa-miR-219a-5p	0	0.995432
PLXNA3	hsa-miR-411-5p	0	0.994179
PLXNA3	hsa-miR-625-5p	0	0.992326
PLXNA3	hsa-miR-10a-5p	-0.001	0.982019
PLXNA3	hsa-miR-1229-3p	-0.001	0.977529
PLXNA3	hsa-miR-130a-5p	-0.001	0.982468
PLXNA3	hsa-miR-139-3p	-0.001	0.979404
PLXNA3	hsa-miR-338-5p	-0.002	0.974515
PLXNA3	hsa-miR-92a-1-5p	-0.002	0.961979
PLXNA3	hsa-miR-10a-3p	-0.004	0.935116
PLXNA3	hsa-miR-148b-3p	-0.004	0.939794
PLXNA3	hsa-miR-20b-5p	-0.004	0.935512
PLXNA3	hsa-miR-320d	-0.004	0.938347
PLXNA3	hsa-miR-521	-0.004	0.936132
PLXNA3	hsa-miR-130b-3p	-0.005	0.921438
PLXNA3	hsa-miR-6842-3p	-0.005	0.921817
PLXNA3	hsa-miR-3127-5p	-0.006	0.900128
PLXNA3	hsa-miR-33b-5p	-0.006	0.905582
PLXNA3	hsa-miR-494-3p	-0.006	0.901667
PLXNA3	hsa-miR-548d-3p	-0.006	0.89511
PLXNA3	hsa-miR-524-3p	-0.007	0.885292
PLXNA3	hsa-miR-382-5p	-0.008	0.866098
PLXNA3	hsa-miR-582-3p	-0.008	0.873216
PLXNA3	hsa-miR-140-5p	-0.009	0.861592
PLXNA3	hsa-miR-585-3p	-0.009	0.850964
PLXNA3	hsa-miR-654-3p	-0.009	0.851726
PLXNA3	hsa-miR-301a-5p	-0.01	0.832056
PLXNA3	hsa-miR-3131	-0.01	0.840786
PLXNA3	hsa-miR-410-3p	-0.01	0.832541
PLXNA3	hsa-miR-584-5p	-0.01	0.843646
PLXNA3	hsa-miR-519d-3p	-0.011	0.822298
PLXNA3	hsa-miR-301a-3p	-0.012	0.798814
PLXNA3	hsa-miR-92b-5p	-0.012	0.812059
PLXNA3	hsa-let-7d-5p	-0.013	0.791845
PLXNA3	hsa-miR-138-1-3p	-0.013	0.795082
PLXNA3	hsa-miR-1179	-0.014	0.778748
PLXNA3	hsa-miR-34c-3p	-0.014	0.768134
PLXNA3	hsa-miR-589-5p	-0.014	0.774854
PLXNA3	hsa-miR-618	-0.014	0.780759
PLXNA3	hsa-miR-10b-5p	-0.015	0.751896
PLXNA3	hsa-miR-196a-5p	-0.017	0.728714
PLXNA3	hsa-miR-589-3p	-0.017	0.735185
PLXNA3	hsa-miR-944	-0.017	0.735299
PLXNA3	hsa-miR-519e-3p	-0.018	0.712456
PLXNA3	hsa-miR-222-5p	-0.019	0.697541
PLXNA3	hsa-miR-301b	-0.019	0.703181
PLXNA3	hsa-miR-3922-3p	-0.019	0.697527
PLXNA3	hsa-miR-21-3p	-0.021	0.66619
PLXNA3	hsa-miR-25-5p	-0.021	0.662665
PLXNA3	hsa-miR-4661-5p	-0.021	0.672272
PLXNA3	hsa-miR-483-5p	-0.022	0.647507
PLXNA3	hsa-miR-616-3p	-0.022	0.647504
PLXNA3	hsa-miR-99b-3p	-0.022	0.648972
PLXNA3	hsa-miR-215-5p	-0.023	0.635714
PLXNA3	hsa-miR-551a	-0.024	0.627396
PLXNA3	hsa-miR-519c-3p	-0.024	0.621988
PLXNA3	hsa-miR-29b-1-5p	-0.025	0.603634
PLXNA3	hsa-miR-31-5p	-0.025	0.611471
PLXNA3	hsa-miR-324-3p	-0.025	0.614128
PLXNA3	hsa-miR-431-5p	-0.025	0.602465
PLXNA3	hsa-miR-1180-3p	-0.026	0.591092
PLXNA3	hsa-miR-326	-0.026	0.596958
PLXNA3	hsa-miR-491-3p	-0.026	0.598798
PLXNA3	hsa-miR-409-3p	-0.027	0.582537
PLXNA3	hsa-miR-889-3p	-0.027	0.575626
PLXNA3	hsa-miR-935	-0.028	0.572101
PLXNA3	hsa-miR-1226-3p	-0.029	0.546665
PLXNA3	hsa-miR-29b-2-5p	-0.03	0.545646
PLXNA3	hsa-miR-483-3p	-0.031	0.52986
PLXNA3	hsa-miR-5000-3p	-0.031	0.528032
PLXNA3	hsa-miR-511-5p	-0.031	0.524515
PLXNA3	hsa-miR-744-3p	-0.031	0.51982
PLXNA3	hsa-miR-181a-2-3p	-0.032	0.515396
PLXNA3	hsa-miR-212-3p	-0.032	0.510639
PLXNA3	hsa-miR-219a-1-3p	-0.033	0.494896
PLXNA3	hsa-miR-3074-5p	-0.033	0.505047
PLXNA3	hsa-miR-7974	-0.033	0.499255
PLXNA3	hsa-miR-20b-3p	-0.034	0.491297
PLXNA3	hsa-miR-340-3p	-0.034	0.48473
PLXNA3	hsa-miR-615-3p	-0.034	0.483838
PLXNA3	hsa-miR-411-3p	-0.035	0.472094
PLXNA3	hsa-miR-148b-5p	-0.036	0.457121
PLXNA3	hsa-miR-200c-3p	-0.036	0.455538
PLXNA3	hsa-miR-4791	-0.036	0.455679
PLXNA3	hsa-miR-155-3p	-0.037	0.447415
PLXNA3	hsa-miR-3136-5p	-0.037	0.448857
PLXNA3	hsa-miR-143-3p	-0.038	0.431014
PLXNA3	hsa-miR-144-5p	-0.038	0.433921
PLXNA3	hsa-miR-3648	-0.038	0.435874
PLXNA3	hsa-miR-6509-5p	-0.038	0.436162
PLXNA3	hsa-miR-670-3p	-0.038	0.436536
PLXNA3	hsa-miR-1270	-0.04	0.41605
PLXNA3	hsa-miR-127-3p	-0.04	0.41602
PLXNA3	hsa-miR-151a-3p	-0.04	0.410397
PLXNA3	hsa-miR-15b-3p	-0.04	0.407993
PLXNA3	hsa-miR-498	-0.041	0.397215
PLXNA3	hsa-miR-520f-3p	-0.041	0.402891
PLXNA3	hsa-miR-15b-5p	-0.042	0.393928
PLXNA3	hsa-miR-181a-3p	-0.042	0.386941
PLXNA3	hsa-miR-31-3p	-0.042	0.394607
PLXNA3	hsa-miR-381-3p	-0.042	0.391069
PLXNA3	hsa-miR-183-5p	-0.043	0.382917
PLXNA3	hsa-miR-520f-5p	-0.043	0.374953
PLXNA3	hsa-miR-146a-3p	-0.045	0.356243
PLXNA3	hsa-miR-892c-3p	-0.046	0.344198
PLXNA3	hsa-miR-107	-0.047	0.331886
PLXNA3	hsa-miR-10b-3p	-0.047	0.332725
PLXNA3	hsa-miR-1537-5p	-0.048	0.322326
PLXNA3	hsa-miR-134-5p	-0.049	0.316003
PLXNA3	hsa-miR-378a-5p	-0.049	0.311964
PLXNA3	hsa-miR-1251-3p	-0.05	0.304126
PLXNA3	hsa-miR-132-3p	-0.051	0.296351
PLXNA3	hsa-miR-3614-5p	-0.051	0.298361
PLXNA3	hsa-miR-146b-3p	-0.053	0.277874
PLXNA3	hsa-let-7b-5p	-0.054	0.265482
PLXNA3	hsa-miR-4473	-0.054	0.267671
PLXNA3	hsa-miR-520d-5p	-0.054	0.2676
PLXNA3	hsa-miR-890	-0.055	0.262417
PLXNA3	hsa-miR-1307-5p	-0.056	0.247921
PLXNA3	hsa-miR-130b-5p	-0.056	0.24963
PLXNA3	hsa-miR-942-5p	-0.056	0.251585
PLXNA3	hsa-miR-26a-1-3p	-0.057	0.245752
PLXNA3	hsa-miR-181b-3p	-0.06	0.221197
PLXNA3	hsa-miR-4677-3p	-0.063	0.197792
PLXNA3	hsa-miR-3610	-0.064	0.188561
PLXNA3	hsa-miR-3917	-0.064	0.187074
PLXNA3	hsa-miR-24-3p	-0.066	0.174996
PLXNA3	hsa-miR-6718-5p	-0.066	0.174397
PLXNA3	hsa-miR-4709-3p	-0.067	0.168346
PLXNA3	hsa-miR-5586-5p	-0.071	0.147583
PLXNA3	hsa-miR-375	-0.072	0.139045
PLXNA3	hsa-miR-6087	-0.073	0.137467
PLXNA3	hsa-miR-760	-0.073	0.132555
PLXNA3	hsa-miR-221-5p	-0.075	0.124877
PLXNA3	hsa-miR-203b-3p	-0.076	0.121721
PLXNA3	hsa-miR-155-5p	-0.081	0.0962025
PLXNA3	hsa-miR-140-3p	-0.082	0.0922694
PLXNA3	hsa-miR-6892-5p	-0.084	0.0840833
PLXNA3	hsa-miR-7-1-3p	-0.086	0.0791322
PLXNA3	hsa-miR-3677-3p	-0.087	0.075403
PLXNA3	hsa-miR-379-5p	-0.089	0.0689642
PLXNA3	hsa-miR-659-5p	-0.091	0.061577
PLXNA3	hsa-miR-1266-5p	-0.092	0.0582054
PLXNA3	hsa-miR-7706	-0.093	0.0563061
PLXNA3	hsa-miR-200a-5p	-0.094	0.05513
PLXNA3	hsa-miR-27a-5p	-0.098	0.0450084
PLXNA3	hsa-miR-103a-3p	-0.101	0.0384328
PLXNA3	hsa-miR-330-5p	-0.101	0.0384972
PLXNA3	hsa-miR-128-1-5p	-0.102	0.0355911
PLXNA3	hsa-miR-141-5p	-0.102	0.0363135
PLXNA3	hsa-miR-3687	-0.105	0.0308301
PLXNA3	hsa-miR-4662a-5p	-0.111	0.022951
PLXNA3	hsa-let-7f-5p	-0.112	0.0210569
PLXNA3	hsa-miR-7641	-0.112	0.0214087
PLXNA3	hsa-miR-625-3p	-0.113	0.0204816
PLXNA3	hsa-miR-628-5p	-0.115	0.0184746
PLXNA3	hsa-miR-148a-5p	-0.116	0.0177152
PLXNA3	hsa-miR-30e-3p	-0.116	0.0169171
PLXNA3	hsa-miR-378a-3p	-0.118	0.0156363
PLXNA3	hsa-miR-92b-3p	-0.119	0.014329
PLXNA3	hsa-miR-7-5p	-0.12	0.0139632
PLXNA3	hsa-let-7a-5p	-0.121	0.0126801
PLXNA3	hsa-miR-4772-3p	-0.126	0.00956337
PLXNA3	hsa-miR-7704	-0.128	0.00846365
PLXNA3	hsa-miR-942-3p	-0.131	0.00706051
PLXNA3	hsa-miR-223-3p	-0.132	0.00658552
PLXNA3	hsa-let-7i-5p	-0.133	0.0061185
PLXNA3	hsa-miR-340-5p	-0.133	0.00611762
PLXNA3	hsa-miR-223-5p	-0.139	0.00437574
PLXNA3	hsa-miR-200c-5p	-0.14	0.00391148
PLXNA3	hsa-miR-146a-5p	-0.143	0.00317295
PLXNA3	hsa-miR-330-3p	-0.145	0.00287802
PLXNA3	hsa-miR-4772-5p	-0.145	0.00286711
PLXNA3	hsa-miR-4746-5p	-0.155	0.00144261
PLXNA3	hsa-miR-758-5p	-0.159	0.00104909
PLXNA3	hsa-miR-146b-5p	-0.175	0.000298433
PLXNA3	hsa-miR-27b-5p	-0.182	0.000168282
